# Supplementary material for: Aberrant septin 11 is associated with sporadic frontotemporal lobar degeneration
Source: Mol Neurodegener. 2011 Nov 29;6:82. doi: 10.1186/1750-1326-6-82 (PMC3259087; doi:10.1186/1750-1326-6-82)
Supplement: Additional file 3 — Statistical data for fitted normal distributions. Table detailing the specific properties of each fitted normal distribution used for proteomic data analysis. [file 1750-1326-6-82-S3.XLS]

## Sheet: Additional File 3
Additional File 3: Statistical data for fitted normal distributions
Comparison	Mean	1SD	r2
FTLD1/Control	0.09	0.67	0.9554
FTLD2/Control	0.06	0.7704	0.9155
FTLD1/AD	-0.08	0.8859	0.9678
FTLD2/AD	-0.11	0.8989	0.9714
FTLD1/FTLD2	0.099	0.6725	0.9796
1Standard deviation of distributions
