# Supplementary material for: Aberrant septin 11 is associated with sporadic frontotemporal lobar degeneration
Source: Mol Neurodegener. 2011 Nov 29;6:82. doi: 10.1186/1750-1326-6-82 (PMC3259087; doi:10.1186/1750-1326-6-82)
Supplement: Additional file 6 — SEPT11 peptides selected for targeted proteomics. Table detailing properties of SEPT11 peptides selected for targeted proteomics. [file 1750-1326-6-82-S6.XLS]

## Sheet: Additional File 6
Additional File 6: SEPT11 peptides selected for targeted proteomics
Protein Names	Number	Peptide Sequences	1Labeling AA	2Mass Shift (Da)	3Precursor Ions (m/z)		4MS Conditions			Width		5RT (min)
					Native (light)	IS (heavy)	Native (light)	IS (Heavy)	m/z window	Native (light)	IS (heavy)
Septin11	1	FESDPATHNEPGVR	R14	10.01	778.36	783.365	778.76	783.765	1.6	200-1600	200-1600	31.2
Septin11	2	SYELQESNVR	R10	10.0083	612.796	617.801	613.196	618.201	1.6	200-1600	200-1600	32.8
Septin11	3	AAAQLLQSQAQQSGAQQTK	K19	8.0142	979.009	983.016	979.409	983.416	1.6	200-1600	200-1600	33.5
Septin11	4	DTDPDSKPFSLQETYEAK	K18	8.0142	1035.98	1039.99	1036.38	1040.39	1.6	200-1600	200-1600	42.3
Septin11	5	NLSLSGHVGFDSLPDQLVNK	K20	8.0142	1070.56	1074.56	1070.96	1074.96	1.6	200-1600	200-1600	67
1The selected residue for stable isotopic labeling (e.g. L8, the eighth leucine residue) 2The mass change due to isotopic labeling 3The m/z values of native and labeled peptides 4The m/z range set for the isolation of both native and labeled precusor ions 5The experimental retention time in reverse liquid chromatography.
