# Supplementary material for: Aberrant septin 11 is associated with sporadic frontotemporal lobar degeneration
Source: Mol Neurodegener. 2011 Nov 29;6:82. doi: 10.1186/1750-1326-6-82 (PMC3259087; doi:10.1186/1750-1326-6-82)
Supplement: Additional file 8 — Individual Case Demographic and Scoring Information. Table detailing specific demographic data and scoring results for all cases analyzed by immunohistochemistry. [file 1750-1326-6-82-S8.XLS]

## Sheet: Additional File 8
Additional File 8: Individual Case Demographic and Scoring Information
Case Number	Primary Neuropathologic Diagnosis	1PMI (hr)	Age at Onset	Age at Death	Duration	2Genotype (rs6818075)	3Consensus Score
1	AD	7	59	72	13	GG	0
2	AD	4.5	52	64	12	AG	1
3	AD	11.5	52	62	10	GG	0
4	AD	13	74	87	13	GG	0
5	AD	5	52	60	8	GG	1
6	AD	22	68	77	9	GG	1
7	AD	20	50	57	7	GG	2
8	AD	17	63	71	8	GG	0
9	AD	4	52	61	9	AG	0
10	AD	15	69	71	2.5	GG	1
11	AD	3	62	72	10	GG	0
12	AD	6.5	56	67	11	GG	1
13	AD	6	53	58	5	GG	1
14	AD	16	67	72	5	GG	2
15	AD	13.5	66	74	8	GG	0
16	AD	8	70	78	10	AG	0
Average	AD	10.75	60.3125	68.9375	8.78125	13 WT/3 Het	-
1	PD	2	64	79	15	GG	1
2	PD	5	48	74	26	GG	2
3	PD	12	67	76	9	GG	0
4	PD	12	41	66	25	AG	2
5	PD	10	75	79	3.5	GG	0
6	PD	19	58	62	4	GG	2
7	PD	10	46	78	32	GG	1
8	PD	13	52	64	12	GG	0
9	PD	11.5	60	67	7	AG	0
10	PD	72	54	64	10	GG	3
11	PD	15.5	47	68	21	GG	1
12	PD	19.5	61	69	8	GG	0
13	PD	8.5	62	71	9	GG	0
Average	PD	16.1538	56.5385	70.5385	13.9615	11 WT/2 Het	-
1	Tau-CBD	2.75	56	61	5	GG	0
2	Tau-CBD	24	33	44	11	GG	0
3	Tau-CBD	8.5	72	78	5.5	GG	0
4	Tau-CBD	6.5	75	78	3	GG	0
5	Tau-Pick's Disease	3	73	81	8	GG	0
6	Tau-Pick's Disease	4	65	81	16	GG	0
7	Tau-PSP	11.5	74	82	8	GG	0
8	Tau-PSP	23	77	83	6	GG	0
9	Tau-PSP	63	49	60	11	GG	1
10	Tau-PSP	10	65	75	10	AG	2
Average	Tauopathy	15.625	63.9	72.3	8.35	9 WT/1 Het	-
1	Control	22.5		51		AG	1
2	Control	22.5		34		GG	1
3	Control	6		75		GG	2
4	Control	6		69		GG	0
5	Control	12		61		AG	1
6	Control	7		74		GG	0
7	Control	17		57		GG	0
8	Control	31		40		GG	0
9	Control	6		59		GG	3
10	Control	3		52		GG	1
11	Control	10		57		GG	3
12	Control	6.5		46		GG	0
13	Control	4.5		20		AG	0
14	Control	6.5		53		GG	0
15	Control	11.5		78		GG	0
16	Control	15.5		92		GG	2
17	Control	28		45		GG	1
18	Control	11		68		GG	0
Average	Control	12.5833	-	57.2778	-	15 WT/3 Het	-
1	ALS	9.5	70	71	1	GG	2
2	ALS	8	31	34	3	AG	2
3	ALS	7		63		AG	2
4	ALS	6	46	49	2.5	GG	0
5	ALS	13	71	71	0.5	GG	2
6	ALS	19.5	55	59	3.5	GG	3
7	ALS	7.5	52	57	5	GG	0
8	ALS	8	73	76	2.5	GG	2
Average	ALS	9.8125	56.8571	60	2.57143	6 WT/2 Het	-
1	FTLD-U	15	51	55	4	GG	2
2	FTLD-U	12	50	57	9	GG	0
3	FTLD-U	17.5	62	64	2	GG	0
4	FTLD-U	12	46	48	2	GG	0
5	FTLD-U	9	58	60	2	GG	2
6	FTLD-U	48	70	73	3	GG	1
7	FTLD-U	18.5	47	50	3	GG	3
8	FTLD-U	21	52	59	7	GG	2
9	FTLD-U	6.5		68		GG	2
10	FTLD-U	10.5	79	83	4	GG	0
11	FTLD-U	17.5	56	61	5	GG	3
12	FTLD-U	6	56	64	8	GG	0
13	FTLD-U	18	62	71	9	AG	0
14	FTLD-U	7	86	91	5	AG	2
15	FTLD-U	6	57	66	9	AG	3
16	FTLD-U	5	58	60	2	AG	3
Average	FTLD-U	14.3438	59.3333	64.375	4.93333	12 WT/4 Het	-
1Post-mortem interval 2Genotype at SNP rs6818075 where G is common allele, A is minor allele, wild type (WT) is GG, and heterozygote (Het) is GA 3Consensus score represents scoring by 3 independent blinded scorers.
